# Supplementary material for: Co-Crystal of Rosiglitazone With Berberine Ameliorates Hyperglycemia and Insulin Resistance Through the PI3K/AKT/TXNIP Pathway In Vivo and In Vitro
Source: Front Pharmacol. 2022 Apr 28;13:842879. doi: 10.3389/fphar.2022.842879 (PMC9096649; doi:10.3389/fphar.2022.842879)
Supplement: Supplementary file 1 [file Table2.XLSX]

## Sheet: OGTT
Blood glucose(mM) - OGTT
	NC
0 min	3.8	3.8	5.6	6.7	4.6	5.9	5.7
30 min	15.1	19.6	20.2	17.8	18.8	20.2	19.9
60 min	10.5	9.5	8.5	8.3	12.8	11	7.5
90 min	6.2	6.4	6.2	7.5	6.8	8.7	6.4
120 min	5.2	7.7	8.6	7	6.8	7.4	7.3
	DM
0 min	11.5	6.9	8.2	10.2	7	27.1	15.9
30 min	31.1	28.3	33.3	33.3	26.8	33.3	33.3
60 min	27.5	23	29.6	30	20.5	32.8	33.3
90 min	22.9	14.4	30.8	29.7	14.5	31.6	33.3
120 min	18	11.7	13	19.3	10.7	28	27.2
	RSG
0 min	8.3	6.8	6.5	9.9	7.6	7.9	7.3
30 min	29.7	29.9	30.5	30.3	30.4	33.3	31
60 min	23.9	22.4	20.8	23.7	22.9	27.9	21
90 min	15.9	13.8	15	18.5	16.9	18.5	16.7
120 min	11	7.2	9.7	12.5	8.3	11.5	13
	BBR
0 min	6.6	4.8	9.1	12.9	14.6	6	5.4
30 min	31.8	31.7	32.9	33.3	33.3	26	25.6
60 min	25.4	25.1	31.6	28.1	28.7	19.8	17.1
90 min	17.1	16.4	27.2	24.6	24	13.7	12.6
120 min	12.3	11	19.4	20.1	21.1	8.2	7.8
	MIX
0 min	6	9.2	10.8	5.9	8.3	12.2	6.4
30 min	24.1	32.5	31.4	26.4	28.3	32.8	23.9
60 min	13.5	25.8	26.1	19.9	21.8	26.9	20.1
90 min	8.7	16	21.5	11.6	14.7	23	10.1
120 min	7.2	9.4	15.2	6.5	8.7	18.2	6.8
	RB-L
0 min	9	6.8	9.4	5.4	5.3	6.4	7
30 min	33.3	26.1	31.6	27.4	30.5	27.1	31.1
60 min	28	20	22.4	20.6	27.1	20.9	23.9
90 min	22.1	14.2	13.7	13.2	20.7	16.2	18.4
120 min	14.9	10.9	8.7	7.1	13.7	7.4	11.3
	RB-M
0 min	6.7	6.9	6.5	7	5.1	7.1	6.3
30 min	30	27.9	29.1	29.7	30.5	30.7	30.2
60 min	22.9	23.8	23.7	20.8	20	24.4	19.5
90 min	13.7	13.5	16.8	12.5	13.9	21	12.5
120 min	8.2	7.7	9.3	7.7	9.9	15.7	7
	RB-H
0 min	5.9	4.7	4.4	4.9	7.1	6.9	5.7
30 min	26.9	32.4	24.3	17	28.4	28.9	26.9
60 min	18.3	25.3	19.8	14.2	26.4	21.7	18.3
90 min	12.5	13.7	14.1	9.3	17.4	14.9	11.4
120 min	8.4	9.8	7.9	6.8	9.7	11.4	7

## Sheet: ITT
Blood glucose(mM) - ITT
	NC
0 min	3.7	3.6	5.2	6.1	5.2	5.8	6.3
15 min	4.5	2.1	2.4	1.9	2.5	3.5	2.7
30 min	2.6	1.3	1.1	1.1	1.1	1.3	1.1
60 min	1.5	1.1	1.1	1.1	1.1	1.7	1.1
90 min	1.6	1.4	1.1	1.1	2.3	2.8	1.1
120 min	2.2	2.3	1.4	3.3	2.5	3.4	1.4
	DM
0 min	11.1	9	20.8	9.4	14	13.8	14.8
15 min	8.1	4.1	12	4.5	13.2	14	15.8
30 min	5.9	3.3	9.4	3.8	7.7	6.3	9.8
60 min	4.9	3.7	7.3	3.7	8	7.2	8.5
90 min	5.4	4.4	6.6	4.1	7.7	5.7	5.9
120 min	5.6	5.1	7.2	4.4	6.3	5.6	5.8
	RSG
0 min	8.4	7	7.5	6.7	6.2	6.4	9
15 min	6	4	5.2	9.3	6.4	7.4	5.9
30 min	5.3	2.8	3.2	4.7	3.8	5.1	2.3
60 min	4.6	3	3.4	4	3.4	4.9	2.3
90 min	4.7	3.4	3	3.4	2.9	3.2	2.1
120 min	4.4	3.4	3.2	3.8	4.1	2.9	3.2
	BBR
0 min	10.2	6.3	11	9.9	8.1	8.4	12.9
15 min	8.8	5.1	6.8	8.7	6	10.3	12.4
30 min	5.9	3.1	5.6	4.9	4.1	5.3	8.6
60 min	6.1	3.2	5.7	5.7	3.7	5.2	8
90 min	4.4	3.9	4.4	4.1	3.4	3.2	5.3
120 min	5.1	3.5	4.9	4.8	3.4	3	5.2
	MIX
0 min	6.4	7.4	8.8	6.8	5.1	8.8	7
15 min	5.8	4.4	5.7	5.9	3.4	5.1	9
30 min	4.9	3.8	4.9	4.6	3.5	3.5	6.7
60 min	3.7	2.9	4.4	3.1	2.4	3.6	4.2
90 min	3.9	2.8	4.1	3.7	2.9	3.1	3.4
120 min	3.4	3.6	4.3	3.2	3.7	3.1	3.6
	RB-L
0 min	11.4	8	10.3	6.8	5.2	9.4	6.5
15 min	5.1	4.9	4.4	4.7	2.7	5.3	8.2
30 min	4.7	4.4	4.2	3.4	2.4	3.5	3.5
60 min	5.4	3.2	3.4	3.6	2.7	3.5	3.6
90 min	3.8	3.2	2.9	3.2	3.3	3.7	2.3
120 min	5	3.2	3.1	2.9	3.1	3.3	2.7
	RB-M
0 min	7.1	7.5	8.2	6.9	8.1	8.9	5.2
15 min	4.4	4.4	4.7	5.3	4.6	5.5	3.8
30 min	3.2	3.9	4.2	3.1	3.9	4.3	3.7
60 min	3.1	3.2	3.8	2.3	3.4	4.1	2.8
90 min	2.9	3.7	4.1	2.5	3.9	4.2	3.4
120 min	2.6	3.8	3.8	2.6	3.8	4.2	4
	RB-H
0 min	5.9	6.3	5.4	5.9	6.3	5	5.8
15 min	4	4.8	4.5	3.9	4.2	3.3	4.1
30 min	3.2	2.8	3.3	3.3	3	3.2	3.1
60 min	3.1	2.9	2.4	2.8	2.3	3.1	2.7
90 min	3.6	2.5	2.6	3.2	2.3	3.4	2.9
120 min	3.4	3.3	2.9	3.4	2.9	3.5	3

## Sheet: FIN
FIN（mIU/L)
Group	NC	DM	RSG	BBR	MIX	RB-L	RB-M	RB-H
Fasting insulin（mIU/L)	25.7725	126.493	58.351	101.88	52.1012	68.3083	41.3547	38.882
	34.0482	124.191	88.5421	102.094	58.0618	48.6625	39.2404	41.7013
	35.5727	90.8367	55.4221	102.735	51.1757	55.1247	73.7688	42.7325
	45.4191	146.654	58.6398	69.366	49.2972	75.0369	49.6129	36.3221
	45.7491	81.9388	42.7325	109.447	58.9275	61.2034	58.351	44.7557
	21.5517	143.46	42.0466	111.908	53.0178	79.0205	39.9518	33.2721

## Sheet: FBG
FBG（mM)
Group	NC	DM	RSG	BBR	MIX	RB-L	RB-M	RB-H
Fasting blood glucose（mM)	4.3	11.7	8.2	11.7	6.8	9.5	8.9	7
	6.6	9.7	8.6	11.7	8.9	8	6.7	6.8
	5.9	15.8	7.6	10.3	6.3	7	6.8	6.4
	5.7	8.9	8.2	11.9	5.7	9.1	8.4	6.3
	4.6	14.2	7.2	9.4	10.9	9.8	7.5	6.3
	4.6	8.8	6.6	9.1	7.7	9	6.5	5.1

## Sheet: HOMA-IR
HOMA-IR
NC	DM	RSG	BBR	MIX	RB-L	RB-M	RB-H
4.92541	65.7762	21.2657	52.9774	15.7461	28.8413	16.3581	12.0966
9.98747	53.54	33.8428	53.0889	22.9667	17.3022	11.6849	12.603
9.32795	63.7876	18.7204	47.0299	14.3292	17.1499	22.2946	12.155
11.5062	58.0097	21.3709	36.6869	12.4886	30.3482	18.5222	10.1702
9.35315	51.7125	13.6744	45.7245	28.5471	26.6575	19.4503	12.5316
4.40613	56.1088	12.3337	45.2604	18.1439	31.6082	11.5416	7.54168
Insulin（mIU/L)
NC	DM	RSG	BBR	MIX	RB-L	RB-M	RB-H
25.7725	126.493	58.351	101.88	52.1012	68.3083	41.3547	38.882
34.0482	124.191	88.5421	102.094	58.0618	48.6625	39.2404	41.7013
35.5727	90.8367	55.4221	102.735	51.1757	55.1247	73.7688	42.7325
45.4191	146.654	58.6398	69.366	49.2972	75.0369	49.6129	36.3221
45.7491	81.9388	42.7325	109.447	58.9275	61.2034	58.351	44.7557
21.5517	143.46	42.0466	111.908	53.0178	79.0205	39.9518	33.2721
FBG（mM)
NC	DM	RSG	BBR	MIX	RB-L	RB-M	RB-H
4.3	11.7	8.2	11.7	6.8	9.5	8.9	7
6.6	9.7	8.6	11.7	8.9	8	6.7	6.8
5.9	15.8	7.6	10.3	6.3	7	6.8	6.4
5.7	8.9	8.2	11.9	5.7	9.1	8.4	6.3
4.6	14.2	7.2	9.4	10.9	9.8	7.5	6.3
4.6	8.8	6.6	9.1	7.7	9	6.5	5.1

## Sheet: ISI
ISI index
NC	DM	RSG	BBR	MIX	RB-L	RB-M	RB-H
0.00902351	0.000675692	0.00208996	0.000838932	0.00282256	0.001541	0.00271697	0.00367412
0.00445002	0.000830117	0.00131326	0.000837171	0.00193517	0.00256872	0.00380357	0.00352648
0.00476465	0.000696757	0.00237412	0.000945025	0.00310167	0.00259153	0.00199351	0.00365647
0.00386266	0.000766155	0.00207967	0.00121145	0.00355879	0.00146448	0.00239953	0.00437007
0.00475182	0.000859453	0.00325019	0.000972005	0.00155688	0.00166724	0.00228502	0.00438109
0.010087	0.000792111	0.00360351	0.000981972	0.00244956	0.00140611	0.0038508	0.00477066
Insulin（mIU/L)
NC	DM	RSG	BBR	MIX	RB-L	RB-M	RB-H
25.7725	126.493	58.351	101.88	52.1012	68.3083	41.3547	38.882
34.0482	124.191	88.5421	102.094	58.0618	48.6625	39.2404	41.7013
35.5727	90.8367	55.4221	102.735	51.1757	55.1247	73.7688	42.7325
45.4191	146.654	58.6398	69.366	49.2972	75.0369	49.6129	36.3221
45.7491	81.9388	42.7325	109.447	58.9275	61.2034	58.351	44.7557
21.5517	143.46	42.0466	111.908	53.0178	79.0205	39.9518	33.2721
FBG（mM)
NC	DM	RSG	BBR	MIX	RB-L	RB-M	RB-H
4.3	11.7	8.2	11.7	6.8	9.5	8.9	7
6.6	9.7	8.6	11.7	8.9	8	6.7	6.8
5.9	15.8	7.6	10.3	6.3	7	6.8	6.4
5.7	8.9	8.2	11.9	5.7	9.1	8.4	6.3
4.6	14.2	7.2	9.4	10.9	9.8	7.5	5.1
4.6	8.8	6.6	9.1	7.7	9	6.5	6.3

## Sheet: Hepatic glycogen
Hepatic glycogen(mg/g)
	A1	A2	A3
	Blank	Standard	NC	DM	RSG	BBR	MIX	RB-L	RB-M	RB-H
OD value	0.065	0.54	0.705	0.158	0.191	0.208	0.203	0.202	0.24	0.279
	0.064	0.556	0.706	0.154	0.199	0.194	0.197	0.2	0.239	0.297
	0.068	0.536	0.702	0.156	0.188	0.226	0.211	0.192	0.239	0.287
	0.067	0.555	0.704	0.152	0.197	0.184	0.186	0.21	0.238	0.296
	0.066	0.535	0.704	0.158	0.189	0.219	0.212	0.194	0.24	0.278
	0.066	0.555	0.704	0.153	0.199	0.205	0.188	0.211	0.24	0.289
			0.708	0.155	0.192	0.2	0.199	0.197	0.241	0.299
Average	0.066	0.546167	0.704714	0.155143	0.193571	0.205143	0.199429	0.200857	0.239571	0.289286
weight（g）			0.2048	0.2006	0.2005	0.2079	0.2018	0.2088	0.2014	0.2056
		Hepatic glycogen(mg/g)	2.33928	0.343849	0.467419	0.512088	0.508991	0.488336	0.647739	0.776724
			2.34294	0.328899	0.497334	0.4616	0.486699	0.481155	0.644017	0.842363
			2.32829	0.336374	0.456201	0.577	0.538713	0.452429	0.644017	0.805897
			2.33561	0.321424	0.489855	0.425538	0.445831	0.517062	0.640294	0.838717
			2.33561	0.343849	0.45994	0.551756	0.542428	0.459611	0.647739	0.773078
			2.33561	0.325161	0.497334	0.501269	0.453262	0.520653	0.647739	0.81319
			2.35026	0.332636	0.471158	0.483238	0.49413	0.470383	0.651462	0.849656

## Sheet: Myoglycogen
Myoglycogen(mg/g)
	A1	A2	A3
	Blank	Standard	NC	DM	RSG	BBR	MIX	RB-L	RB-M	RB-H
OD value	0.065	0.54	0.15	0.125	0.152	0.143	0.156	0.144	0.157	0.13
	0.064	0.556	0.145	0.127	0.152	0.153	0.16	0.147	0.162	0.132
	0.068	0.536	0.148	0.123	0.15	0.141	0.155	0.141	0.155	0.129
	0.067	0.555	0.144	0.125	0.151	0.15	0.158	0.146	0.164	0.131
	0.066	0.535	0.149	0.124	0.152	0.143	0.154	0.142	0.16	0.13
	0.066	0.555	0.146	0.126	0.154	0.152	0.156	0.146	0.163	0.132
			0.145	0.124	0.15	0.146	0.152	0.145	0.161	0.131
Average	0.066	0.546167	0.146714	0.124857	0.151571	0.146857	0.155857	0.144429	0.160286	0.130714
weight（g）			0.0872	0.0963	0.112	0.1154	0.1103	0.1159	0.1117	0.0703
		Myoglycogen(mg/g)	0.722226	0.459342	0.575693	0.50026	0.611755	0.50457	0.6108	0.682551
			0.679237	0.474913	0.575693	0.565228	0.638944	0.523977	0.64436	0.703881
			0.70503	0.443771	0.562305	0.487266	0.604958	0.485164	0.597375	0.671886
			0.670639	0.459342	0.568999	0.545738	0.62535	0.517508	0.657784	0.693216
			0.713628	0.451557	0.575693	0.50026	0.59816	0.491633	0.630936	0.682551
			0.687835	0.467128	0.589081	0.558731	0.611755	0.517508	0.651072	0.703881
			0.679237	0.451557	0.562305	0.51975	0.584566	0.511039	0.637648	0.693216
