# Supplementary material for: Co-Crystal of Rosiglitazone With Berberine Ameliorates Hyperglycemia and Insulin Resistance Through the PI3K/AKT/TXNIP Pathway In Vivo and In Vitro
Source: Front Pharmacol. 2022 Apr 28;13:842879. doi: 10.3389/fphar.2022.842879 (PMC9096649; doi:10.3389/fphar.2022.842879)
Supplement: Supplementary file 2 [file Table3.XLSX]

## Sheet: TG
TG（mM）
NC	DM	RSG	BBR	MIX	RB-L	RB-M	RB-H
0.84	1.22	1.44	1.61	0.86	1.58	1.06	0.72
0.56	1.52	1.14	1.56	1.17	1.03	0.68	0.82
0.66	2.37	1.01	1.99	0.94	0.99	0.98	0.71
0.86	2.66	1.25	2.01	0.7	1.12	0.89	0.85
	1.44	1.72	0.96	1.37	1.66		1.08
							0.86

## Sheet: LDL
LDL（mM）
NC	DM	RSG	BBR	MIX	RB-L	RB-M	RB-H
0.49	0.56	0.73	0.76	0.69	0.91	0.54	0.41
0.36	0.54	0.48	0.52	0.54	0.83	0.3	0.28
0.37	0.69	0.48	0.8	0.78	0.6	0.76	0.24
0.34	0.93	0.47	0.8	0.44	0.6	0.3	0.39
	0.89	0.46	0.71	0.54	0.36		0.62
	0.82		0.55	0.39	0.41		0.38

## Sheet: HDL
HDL（mM）
NC	DM	RSG	BBR	MIX	RB-L	RB-M	RB-H
2.15	1.67	3.19	3.78	2.52	3.8	2.96	3
2.01	1.88	2.21	3.33	3.2	3.15	1.82	2.56
2.23	1.89	2.35	2.39	2.74	2.3	3.34	2.36
2.51	1.81	2.26	2.7	3.67	2.81	3.9	2.68
		3.1	2.76	1.96	2.35		3.4
		1.88	2.29		2.7		2.61

## Sheet: White Fat Index
White Fat Index（mg/g）
Group	weight(g)	White Fat(g)	WFI（mg/g）
NC	21.9	0.2991	13.6575
	20.2	0.2274	11.2574
	23.8	0.3654	15.3529
	36.1	0.2709	7.50416
	26.4	0.3102	11.75
	25.1	0.2803	11.1673
	25.5833	0.292217	11.7816
	5.60764	0.0458785	2.65418
DM	38.4	1.6972	44.1979
	36.9	1.64	44.4444
	35	1.1734	33.5257
	38	1.2991	34.1868
	37.8	1.4538	38.4603
	36.5	1.2501	34.2493
	37.1	1.41893	38.1774
	1.249	0.214788	5.07139
RSG	38.6	1.3943	36.1218
	37.7	1.3789	36.5756
	38.1	1.1474	30.1155
	34.9	1.1268	32.2865
	39.2	1.2308	31.398
	35.1	1.0368	29.5385
	37.2667	1.21917	32.6726
	1.8272	0.143709	3.00884
BBR	38	1.2943	34.0605
	37.3	1.6195	43.4182
	37.1	1.3948	37.5957
	39	1.5817	40.5564
	35	1.02938	29.4109
	38	1.4514	38.1947
	37.4	1.39518	37.2061
	1.35204	0.215526	4.93163
MIX	38.1	1.4139	37.1102
	34.5	0.9936	28.8
	40.2	1.1082	27.5672
	33.4	1.2487	37.3862
	35.6	1.06	29.7753
	46.2	1.5055	32.5866
	38	1.22165	32.2042
	4.7172	0.204583	4.24403
RB-L	41	1.446	35.2683
	37.9	1.448	38.2058
	38.5	1.327	34.4675
	37.9	1.1584	30.5646
	36.9	1.2174	32.9919
	39.8	1.4125	35.4899
	38.6667	1.33488	34.498
	1.48683	0.123432	2.57161
RB-M	39	1.0349	26.5359
	39.4	1.2208	30.9848
	38.2	1.171	30.6545
	40.5	1.2723	31.4148
	38.5	1.2232	31.7714
	42.4	1.427	33.6557
	39.6667	1.22487	30.8362
	1.56162	0.128153	2.354
RB-H	38.1	1.0721	28.1391
	36.8	0.8869	24.1005
	39.3	1.1103	28.2519
	38.1	1.044	27.4016
	39.3	1.0159	25.8499
	41.4	1.0467	25.2826
	38.8333	1.02932	26.5043
	1.56418	0.0766407	1.68705

## Sheet: GIP
GIP（pg/ml）
NC	DM	RSG	BBR	MIX	RB-L	RB-M	RB-H
180.86	301.25	147.14	190.03	183.49	211.92	192.63	111.47
188.73	271.36	211.92	206.82	196.52	187.42	214.46	155.38
96.43	259.22	232.08	210.65	229.58	196.52	192.63	93.36
83.97	264.09	156.75	148.52	151.28	180.86	199.11	145.76
121.71	201.69	188.73	219.53	186.11	211.92	159.47	166.22
117.35	180.86	242.02	195.23	242.02	187.42	213.19	154.02

## Sheet: GLP-1
GLP-1（pg/ml）
NC	DM	RSG	BBR	MIX	RB-L	RB-M	RB-H
68.08	14.81	6.58	27.6	14.09	21.23	69.05	41.18
20.23	8.93	10.12	27.6	20.43	16.64	76.77	50.14
24.8	6.21	22	19.21	17.52	21.23	21.23	38.1
72.96	8.29	66.46	17.31	41.46	16.64	23.7	30.76
38.93	13.84	21.23	30.27	15.74	28.79	60.54	24.8
36.75	8.93	22	27.43	21.03	17.95	28.11	26.39
