# Supplementary material for: Co-Crystal of Rosiglitazone With Berberine Ameliorates Hyperglycemia and Insulin Resistance Through the PI3K/AKT/TXNIP Pathway In Vivo and In Vitro
Source: Front Pharmacol. 2022 Apr 28;13:842879. doi: 10.3389/fphar.2022.842879 (PMC9096649; doi:10.3389/fphar.2022.842879)
Supplement: Supplementary file 3 [file Table4.XLSX]

## Sheet: Survival rate-MAN
Survival rate-HepG2-MAN						Survival rate-C2C12-MAN
	Blank	NC	DM	MAN			Blank	NC	DM	MAN
OD value	0.064	0.829	0.606	0.734		OD value	0.064	0.933	0.83	0.872
	0.06	0.909	0.685	0.637			0.06	1.042	0.805	0.896
	0.062	0.91	0.642	0.688			0.062	1.048	0.881	0.859
	0.057	0.946	0.648	0.771			0.057	0.974	0.938	0.888
	0.056	0.902	0.616	0.789			0.056	1.086	0.866	0.898
	0.062	0.89	0.77	0.79			0.062	1.029	0.8	0.981
Average	0.0601667	0.897667	0.661167	0.734833		Average	0.0601667	1.01867	0.853333	0.899
—Blank		0.8375	0.601	0.674667		—Blank		0.9585	0.793167	0.838833
Survival rate		NC	DM	MAN		Survival rate		NC	DM	MAN
		0.91801	0.651741	0.804577				0.910624	0.803165	0.846983
		1.01353	0.74607	0.688756				1.02434	0.777082	0.872022
		1.01473	0.694726	0.749652				1.0306	0.856373	0.83342
		1.05771	0.701891	0.848756				0.953399	0.915841	0.863676
		1.00517	0.663682	0.870249				1.07025	0.840723	0.874109
		0.990846	0.847562	0.871443				1.01078	0.771866	0.960702

## Sheet: Glucose consumption-MAN
Glucose consumption(mg/mg)-HepG2-MAN									Glucose consumption(mg/mg)-C2C12-MAN
	Blank	Standard	NC	DM	MAN	DMEM	DMEM with glucose			Blank	Standard	NC	DM	MAN	DMEM	DMEM with glucose
OD value	0.048	0.286	0.355	1.129	0.426	0.239	0.349		OD value	0.048	0.286	0.359	1.087	0.4	0.239	0.349
	0.048	0.258	0.42	1.101	0.39	0.269	0.378			0.048	0.258	0.39	1.128	0.39	0.269	0.378
	0.047	0.263	0.389	1.194	0.423	0.292	0.356			0.047	0.263	0.389	1.176	0.408	0.292	0.356
	0.05	0.273	0.364	1.185	0.453	0.242	0.353			0.05	0.273	0.391	1.165	0.421	0.242	0.353
	0.046	0.276	0.408	1.117	0.428	0.272	0.381			0.046	0.276	0.405	1.192	0.41	0.272	0.381
	0.045	0.271	0.386	1.146	0.425	0.253	0.36			0.045	0.271	0.386	1.149	0.405	0.253	0.36
Average	0.0473333	0.271167	0.387	1.14533	0.424167	0.261167	0.362833		Average	0.0473333	0.271167	0.386667	1.1495	0.405667	0.261167	0.362833
—Blank		0.223833	0.339667	1.098	0.376833	0.213833	0.3155		—Blank		0.223833	0.339333	1.10217	0.358333	0.213833	0.3155
Protein concentration（mg/ml）			6.2472	5.7795	6.018				Protein concentration（mg/ml）			4.878	4.653	4.7709
		Glucose consumption(mg)	17.0085	11.0747	15.4227						Glucose consumption(mg)	16.9192	12.0128	16.0034
			15.5567	11.7001	16.2268							16.2268	11.097	16.2268
			16.2491	9.6229	15.4897							16.2491	10.0249	15.8247
			16.8075	9.82392	14.8196							16.2044	10.2706	15.5344
			15.8247	11.3427	15.378							15.8917	9.66757	15.7801
			16.3161	10.695	15.445							16.3161	10.628	15.8917
		Glucose consumption(mg/mg pro)	2.72258	1.91621	2.56276						Glucose consumption(mg/mg pro)	3.46847	2.58173	3.35438
			2.49019	2.02441	2.69637							3.32652	2.38492	3.4012
			2.60102	1.66501	2.5739							3.3311	2.15451	3.31693
			2.69041	1.69979	2.46255							3.32194	2.20731	3.25607
			2.53309	1.96258	2.55534							3.25784	2.07771	3.30757
			2.61175	1.85051	2.56647							3.34484	2.28412	3.33097

## Sheet: Glucose consumption in HepG2
Glucose consumption in HepG2 cells(mg/mg)
	A1	A2	A3
	Blank	Standard	NC	DM	RSG	BBR	MIX	RB-L	RB-M	RB-H	DMEM	DMEM with glucose+PA
OD value	0.048	0.278	0.103	0.252	0.229	0.212	0.191	0.215	0.199	0.195	0.239	0.329
	0.048	0.283	0.112	0.263	0.237	0.225	0.213	0.225	0.204	0.189	0.239	0.328
	0.046	0.286	0.102	0.256	0.231	0.214	0.194	0.217	0.199	0.195	0.242	0.336
	0.05	0.28	0.111	0.266	0.239	0.226	0.215	0.227	0.205	0.191	0.232	0.333
	0.047	0.284	0.104	0.253	0.236	0.216	0.195	0.219	0.203	0.195	0.242	0.341
	0.049	0.286	0.112	0.268	0.243	0.227	0.218	0.229	0.206	0.192	0.233	0.33
Average	0.048	0.282833	0.107333	0.259667	0.235833	0.22	0.204333	0.222	0.202667	0.192833	0.237833	0.332833
Protein concentration（mg/ml）			3.42098	3.06221	3.30936	3.32073	3.51513	3.5019	3.34702	3.19808
		Glucose consumption(mg)	14.3525	8.60443	11.0527	12.8623	15.0977	12.543	14.2461	14.6719
			13.3945	7.43352	10.2011	11.4785	12.7558	11.4785	13.7139	15.3106
			14.459	8.17864	10.8398	12.6494	14.7783	12.3301	14.2461	14.6719
			13.501	7.11418	9.98824	11.372	12.543	11.2656	13.6074	15.0977
			14.2461	8.49798	10.3076	12.4365	14.6719	12.1172	13.8203	14.6719
			13.3945	6.90129	9.56245	11.2656	12.2236	11.0527	13.501	14.9912
		Glucose consumption(mg/mg pro)	4.19544	2.80988	3.33983	3.87333	4.29505	3.58176	4.25635	4.58771
			3.9154	2.4275	3.0825	3.45662	3.62884	3.27779	4.09733	4.78742
			4.22656	2.67083	3.2755	3.80922	4.20421	3.52096	4.25635	4.58771
			3.94652	2.32322	3.01817	3.42456	3.56828	3.217	4.06553	4.72085
			4.16433	2.77512	3.11467	3.74511	4.17392	3.46017	4.12914	4.58771
			3.9154	2.2537	2.88951	3.39251	3.47743	3.1562	4.03373	4.68756

## Sheet: Glycogen-HepG2
Glycogen-HepG2(mg/g)
	A1	A2	A3
	Blank	Standard	NC	DM	RSG	BBR	MIX	RB-L	RB-M	RB-H
OD value	0.065	0.54	0.336	0.117	0.178	0.141	0.16	0.127	0.213	0.272
	0.064	0.556	0.353	0.119	0.175	0.14	0.166	0.135	0.209	0.289
	0.068	0.536	0.338	0.121	0.18	0.145	0.163	0.128	0.215	0.273
	0.067	0.555	0.356	0.12	0.179	0.143	0.168	0.138	0.213	0.291
	0.066	0.535	0.342	0.121	0.183	0.146	0.164	0.128	0.215	0.275
	0.066	0.555	0.355	0.122	0.179	0.146	0.169	0.143	0.212	0.293
Average	0.066	0.546167	0.346667	0.12	0.179	0.1435	0.165	0.133167	0.212833	0.282167
protein concentration（mg/ml）			3.9404	3.51513	4.13429	3.62471	3.42749	2.89393	3.45084	3.86898
		Glycogen-HepG2(mg/g)	0.0128432	0.00271944	0.0050777	0.00387827	0.00447134	0.00395086	0.00798442	0.00997977
			0.0136519	0.00282608	0.00494169	0.00382656	0.00475675	0.00446901	0.00776715	0.0108033
			0.0129383	0.00293273	0.00516838	0.00408511	0.00461404	0.00401563	0.00809305	0.0100282
			0.0137946	0.00287941	0.00512304	0.00398169	0.00485188	0.00466331	0.00798442	0.0109002
			0.0131286	0.00293273	0.00530439	0.00413682	0.00466161	0.00401563	0.00809305	0.0101251
			0.013747	0.00298605	0.00512304	0.00413682	0.00489945	0.00498715	0.0079301	0.0109971

## Sheet: Glucose consumption in C2C12
Glucose consumption in C2C12 cells(mg/mg)
	A1	A2	A3
	Blank	Standard	NC	DM	RSG	BBR	MIX	RB-L	RB-M	RB-H	DMEM	DMEM with glucose+PA
OD value	0.048	0.278	0.126	0.268	0.228	0.247	0.216	0.235	0.218	0.19	0.239	0.329
	0.048	0.283	0.116	0.274	0.233	0.253	0.223	0.241	0.224	0.2	0.239	0.328
	0.046	0.286	0.128	0.269	0.236	0.232	0.228	0.212	0.212	0.179	0.242	0.336
	0.05	0.28	0.129	0.264	0.225	0.257	0.196	0.243	0.226	0.2	0.232	0.333
	0.047	0.284	0.119	0.275	0.226	0.241	0.223	0.218	0.216	0.185	0.242	0.341
	0.049	0.286	0.117	0.265	0.223	0.239	0.204	0.216	0.215	0.194	0.233	0.33
Average	0.048	0.282833	0.1225	0.269167	0.2285	0.244833	0.215	0.2275	0.2185	0.191333	0.237833	0.332833
Protein concentration（mg/ml）			3.58519	2.82336	3.3075	3.27018	3.53566	3.4941	3.34312	3.47747
		Glucose consumption(mg)	11.9043	6.90129	11.1591	9.13666	12.4365	10.414	12.2236	15.2041
			12.9687	6.26261	10.6269	8.49798	11.6914	9.77534	11.5849	14.1397
			11.6914	6.79484	10.3076	10.7334	11.1591	12.8623	12.8623	16.375
			11.5849	7.32707	11.4785	8.0722	14.5654	9.56245	11.372	14.1397
			12.6494	6.15616	11.372	9.77534	11.6914	12.2236	12.4365	15.7363
			12.8623	7.22062	11.6914	9.98824	13.7139	12.4365	12.543	14.7783
		Glucose consumption(mg/mg pro)	3.3204	2.44435	3.37389	2.79393	3.51745	2.98046	3.65635	4.37218
			3.61731	2.21814	3.21298	2.59863	3.30671	2.79767	3.4653	4.06607
			3.26102	2.40665	3.11643	3.28219	3.15618	3.68115	3.84739	4.70889
			3.23133	2.59516	3.47044	2.46843	4.11959	2.73675	3.40162	4.06607
			3.52824	2.18043	3.43826	2.98924	3.30671	3.49836	3.72003	4.52523
			3.58762	2.55745	3.53481	3.05434	3.87873	3.55929	3.75187	4.24974

## Sheet: Glycogen-C2C12
Glycogen-C2C12(mg/g)
	A1	A2	A3
	Blank	Standard	NC	DM	RSG	BBR	MIX	RB-L	RB-M	RB-H
OD value	0.065	0.54	0.18	0.132	0.193	0.159	0.191	0.17	0.212	0.22
	0.064	0.556	0.181	0.134	0.194	0.166	0.192	0.177	0.214	0.225
	0.068	0.536	0.17	0.131	0.19	0.162	0.194	0.171	0.199	0.228
	0.067	0.555	0.183	0.135	0.195	0.168	0.194	0.176	0.215	0.23
	0.066	0.535	0.173	0.133	0.191	0.162	0.194	0.172	0.202	0.225
	0.066	0.555	0.182	0.136	0.195	0.162	0.195	0.177	0.218	0.226
Average	0.066	0.546167	0.178167	0.1335	0.193	0.163167	0.193333	0.173833	0.21	0.225667
Protein concentration（mg/ml）			3.51041	4.32762	4.09969	3.5823	3.5489	4.15566	4.14888	4.28968
		Glycogen-C2C12(mg/g)	0.00608692	0.00285854	0.00580636	0.00486599	0.00660188	0.00469076	0.00659588	0.00672894
			0.00614032	0.00294517	0.00585207	0.00523224	0.00665469	0.00500649	0.00668623	0.00694741
			0.00555298	0.00281523	0.0056692	0.00502295	0.00676032	0.00473586	0.00600857	0.0070785
			0.0062471	0.00298848	0.00589779	0.00533689	0.00676032	0.00496138	0.00673141	0.00716589
			0.00571316	0.00290186	0.00571492	0.00502295	0.00676032	0.00478097	0.0061441	0.00694741
			0.00619371	0.00303179	0.00589779	0.00502295	0.00681314	0.00500649	0.00686694	0.00699111
