# Supplementary material for: Co-Crystal of Rosiglitazone With Berberine Ameliorates Hyperglycemia and Insulin Resistance Through the PI3K/AKT/TXNIP Pathway In Vivo and In Vitro
Source: Front Pharmacol. 2022 Apr 28;13:842879. doi: 10.3389/fphar.2022.842879 (PMC9096649; doi:10.3389/fphar.2022.842879)
Supplement: Supplementary file 4 [file Table1.XLSX]

## Sheet: Random blood glucose
Random blood glucose（mM）
	NC
week 0	5.9	5.2	7.3	5.8	7.8	5.3	5.4
week 2	8.3	8.5	10.1	9.7	9	8.7	9.2
week 4	7.8	10.7	10.3	8.4	9.7	8.5	8.5
week 6	7.8	8.5	9.1	7.5	11	8.5	7.7
week 8	9	10.7	9.3	9.1	10.3	9.8	11.1
	DM
week 0	15.3	11.3	20	15.9	13.7	19.8	24
week 2	33.3	33	33.3	33.3	33.3	33.3	23.8
week 4	29	29.8	33.3	31.6	31.5	32.4	32.3
week 6	31.5	33.3	33.3	33.3	33.3	33.3	33.3
week 8	33.3	33.3	33.3	33.3	33.3	33.3	33.3
	RSG
week 0	15	14.9	18.1	30.4	14	17	11
week 2	32	12.2	13.9	33.3	20.9	12.4	30.9
week 4	33.3	24	12.5	26.8	30.4	27	33.3
week 6	29.7	21.4	23.2	20.6	28.2	18.6	33.3
week 8	28.9	30.7	19.7	16.7	26.1	29.4	27.8
	BBR
week 0	16	10.8	13.4	23.5	18.3	14.3	24.5
week 2	30.5	15.3	27	25.8	25.3	14.5	30.2
week 4	33.3	26.2	33.3	33.3	30.2	28.6	32
week 6	29	30	31.9	30.5	31	33.3	33.3
week 8	29.4	26.1	33.3	30.1	30.1	33.3	32.7
	MIX
week 0	16.2	15.3	18.3	17.5	14.4	13	26.7
week 2	25.2	27.1	24.6	21.1	27.6	28.7	22.1
week 4	30.8	27.6	27.9	26.4	19.8	25.1	28.9
week 6	28.3	20.6	27.3	28.5	17.4	23	26.1
week 8	28.6	12.9	30.4	28.3	14.2	22.1	25.5
	RB-L
week 0	28.5	14	21	15.8	17.6	11.9	11
week 2	29.5	30.6	28.5	18.5	19.6	11.2	23.5
week 4	33.3	33.3	29.5	15.4	32.1	27.4	28.4
week 6	33.3	24.9	29.4	33.3	23.7	29.9	28.1
week 8	28.5	25.7	25	26.1	26.9	28.7	28.5
	RB-M
week 0	28.9	13.4	15.9	13.9	10.2	17.8	20.3
week 2	19.8	19	11	9.6	26.5	23.9	25.1
week 4	24.6	17.5	9.9	17.4	27.3	27.6	27.6
week 6	21	21.2	18	25.8	20.8	19.4	22
week 8	14.7	20.3	15.4	21.5	22.1	18.7	27.3
	RB-H
week 0	22.6	12.8	14.8	17.6	15	26.6	10.9
week 2	17.3	9.5	9.9	15.2	13.7	16.8	13.4
week 4	20.5	9.9	11.8	16	9.9	12.6	14.3
week 6	16.1	12.7	10.4	11.5	16.7	24.4	23.8
week 8	13.4	11.1	10	10.9	15.4	16.2	15.4

## Sheet: Body weight
Body weight(g)
	NC
week 0	18.1	15.6	21	17.6	19	17.1	18.8
week 2	21.4	20.3	24.6	23.4	24	22.1	23.5
week 4	23.1	21	26.2	24.6	26.4	23.6	25.2
week 6	23.9	22	27.4	26.9	27.3	25.8	27.1
week 8	23.6	21.9	26.5	28.7	29.1	27.6	28
	DM
week 0	28.2	27.6	29.3	27.8	27.6	26.6	30.4
week 2	34.5	33.2	35	31.7	31.3	31.7	35.7
week 4	36.8	35.1	36.7	33.8	33.7	34.4	37.5
week 6	40	38.4	40.4	36	36.4	37.4	39.5
week 8	40.6	38.8	41.4	37.4	37.5	37.2	39.4
	RSG
week 0	27	26.2	29.6	30	29.6	25.8	30.1
week 2	35.2	30.8	30.6	36.7	33.3	30	37.8
week 4	39.7	33.8	33.3	37.8	36.2	34.8	40.9
week 6	41.3	36.8	37.7	39.1	38.9	37.4	41.2
week 8	40.8	37.8	39.7	40.2	40.1	37.5	41.2
	BBR
week 0	29.5	26.8	30.1	27.4	30.3	28.9	27.6
week 2	34.4	30.8	32.9	32.8	32.1	32.4	31.6
week 4	37.9	36.2	36.1	36.9	36.3	35.1	36.3
week 6	40.5	38.5	39.1	40.8	40.6	40.1	38.1
week 8	39	39.5	39.1	39.4	40.8	39	40
	MIX
week 0	30.6	28.9	29	25.9	26.6	30.1	27.4
week 2	34	34.4	35.6	28.6	34.5	36.3	32.9
week 4	38.2	40	39.5	33.5	35.5	36.2	36.2
week 6	40.8	39.9	43.4	36.2	36.6	41.4	37
week 8	41.3	36	42.7	36.2	37.5	43.2	38.8
	RB-L
week 0	28.5	27.8	28.3	29.3	28.3	26.2	29.6
week 2	33.5	33.9	34.7	31.7	32.1	31.9	36.8
week 4	38.5	36.8	37.3	35.7	37.4	37.7	39.3
week 6	40.4	38.8	40.6	40.1	40	40.8	42.8
week 8	41	39.5	40.1	40.2	39	39.4	42.4
	RB-M
week 0	31.1	27.7	28.8	27.4	27.5	27.5	28.1
week 2	36.2	33.8	32.2	31.4	35.6	33.3	33.2
week 4	40.7	37.5	36.6	36.2	39.8	37.6	37.7
week 6	43.1	39.2	39.5	38.2	41.2	39.1	43.1
week 8	44	40.8	41.6	40.3	42.6	40.8	39.9
	RB-H
week 0	28.2	27.3	29	30	26.7	27.1	29.7
week 2	32.8	30.8	31.3	33.7	31.1	34.3	33.5
week 4	38	33.6	37.1	36.3	34.7	37.7	36.6
week 6	41.8	38.7	39.8	41.2	39.3	39.7	40.2
week 8	39.7	38.5	39.9	40.9	39.9	40.4	41

## Sheet: Daily intake
Daily intake(g)
	NC
week 0	2.5875	3.875	4.075	4.6125
week 2	3.5875	3.3	3.5875	3.3
week 4	3.45	3.0125	4.275	3.8875
week 6	3.7625	3.425	3.65	3.425
week 8	3.9375	3.5125	3.4375	4.03125
	DM
week 0	4.69	4.54	4.43	4.85
week 2	4.7375	4.82	5.0625	5.1125
week 4	5.98889	5.24444	6.13333	6.13333
week 6	6.15	5.1125	6.1625	5.275
week 8	8.12222	5.97222	6.38889	6.35556
	RSG
week 0	4.325	4.4375	4.1125	4.4125
week 2	4.425	5.1375	4.75	4.5375
week 4	5.46	5.1	5.56	5.6
week 6	5.4375	5.425	5.2125	4.9125
week 8	6.4375	4.55	5.425	5.5875
	BBR
week 0	3.4125	4.5	4.875	3.9875
week 2	5.2125	4.225	5.3	4.4
week 4	6.11	4.74	5.1	6.1
week 6	5.64286	5.01429	5.24286	5.55714
week 8	6	5.16429	5.42857	5.65714
	MIX
week 0	4.55	4.7	4.8	4.775
week 2	4.84286	4.775	4.81429	5.01429
week 4	6.2	4.64	4.52	5.79
week 6	5.275	5.1125	5	5.075
week 8	5.8125	4.69375	5.0625	6.4125
	RB-L
week 0	4.4875	4.7625	4.375	4.7625
week 2	5.0375	5.0625	4.85	4.5
week 4	5.23	5.74	5.55	5.76
week 6	5.975	4.95	4.7625	5.9
week 8	5.725	4.53125	5.2375	6.0875
	RB-M
week 0	4.3375	4.7125	4.6625	4.5375
week 2	5.225	4.775	4.7125	4.6625
week 4	5.26	5.16	5.17	5.53
week 6	4.425	5.5375	5.5125	5.0125
week 8	5.825	4.8375	5.525	4.9
	RB-H
week 0	4.2125	4.5	4.2875	4.425
week 2	4.4625	4.725	4.8375	4.5
week 4	4.93	4.83	4.9	5.5
week 6	4.4375	4.8375	5.25	4.475
week 8	5.8375	4.6375	5.575	4.725
